# Supplementary material for: Cytokine–Cytokine Receptor Interaction and Endocytosis are Common Pathways for Symptom Burden and Sickness Behavior Symptoms in Oncology Patients Undergoing Chemotherapy
Source: Cancer Med. 2025 Nov 11;14(21):e71328. doi: 10.1002/cam4.71328 (PMC12604674; doi:10.1002/cam4.71328)
Supplement: Supplementary file 2 — Table S1: cam471328‐sup‐0002‐TableS1.xlsx. [file CAM4-14-e71328-s001.xlsx]

## Sheet: de.combined.pwy
Pathway Identifier	Kyoto Encyclopednia of Genes and Genomes (KEGG) pathway names	RNA-seq Sample Pathway Impact Analysis Results				Microarray Sample Pathway Impact Analysis Results				Combined Statistics
		Perturbation Score	Normalized Perturbation Score	Perturbation P-value	False Discovery Rate	Perturbation Score	Normalized Perturbation Score	Perturbation P-value	False Discovery Rate	Global Chi-Square	Global Perturbation P-value	Global False Discovery Rate
hsa04145	Phagosome	5.73621	11.0396	0.00049975	0.00649675	3.31339	16.3813	0.00049975	0.00736299	30.4056	4.04665e-06	8.13009e-05
hsa04612	Antigen processing and presentation	7.5857	15.0744	0.00049975	0.00649675	5.60105	23.0765	0.00049975	0.00736299	30.4056	4.04665e-06	8.13009e-05
hsa04672	Intestinal immune network for IgA production	3.43906	10.2249	0.00049975	0.00649675	2.47175	22.8366	0.00049975	0.00736299	30.4056	4.04665e-06	8.13009e-05
hsa04940	Type I diabetes mellitus	3.76621	14.419	0.00049975	0.00649675	2.34241	23.9693	0.00049975	0.00736299	30.4056	4.04665e-06	8.13009e-05
hsa05169	Epstein-Barr virus infection	15.4557	7.14443	0.00049975	0.00649675	4.06786	10.0318	0.00049975	0.00736299	30.4056	4.04665e-06	8.13009e-05
hsa05310	Asthma	2.6402	12.3617	0.00049975	0.00649675	2.23381	33.7827	0.00049975	0.00736299	30.4056	4.04665e-06	8.13009e-05
hsa05320	Autoimmune thyroid disease	3.18724	12.7765	0.00049975	0.00649675	2.32441	30.539	0.00049975	0.00736299	30.4056	4.04665e-06	8.13009e-05
hsa05322	Systemic lupus erythematosus	3.0419	11.9396	0.00049975	0.00649675	2.68133	17.0038	0.00049975	0.00736299	30.4056	4.04665e-06	8.13009e-05
hsa05323	Rheumatoid arthritis	3.93915	9.68327	0.00049975	0.00649675	2.71412	22.5262	0.00049975	0.00736299	30.4056	4.04665e-06	8.13009e-05
hsa05330	Allograft rejection	3.17844	13.6821	0.00049975	0.00649675	2.31627	30.1855	0.00049975	0.00736299	30.4056	4.04665e-06	8.13009e-05
hsa05332	Graft-versus-host disease	3.03091	13.1057	0.00049975	0.00649675	2.30089	32.6123	0.00049975	0.00736299	30.4056	4.04665e-06	8.13009e-05
hsa04659	Th17 cell differentiation	5.04311	5.9388	0.0009995	0.0105186	3.09453	10.1039	0.00049975	0.00736299	29.0193	7.74708e-06	0.00011414
hsa05150	Staphylococcus aureus infection	3.44337	9.11581	0.00049975	0.00649675	2.89335	13.4594	0.0009995	0.0116258	29.0193	7.74708e-06	0.00011414
hsa05166	Human T-cell leukemia virus 1 infection	12.8351	5.69872	0.0009995	0.0105186	4.78603	8.71501	0.00049975	0.00736299	29.0193	7.74708e-06	0.00011414
hsa05168	Herpes simplex virus 1 infection	18.2871	6.81148	0.00049975	0.00649675	6.75837	10.8261	0.0009995	0.0116258	29.0193	7.74708e-06	0.00011414
hsa05140	Leishmaniasis	3.80351	6.72819	0.00149925	0.0122716	2.7086	14.6963	0.0009995	0.0116258	26.8221	2.1595e-05	0.000265138
hsa05164	Influenza A	9.20728	5.10062	0.00149925	0.0122716	3.65338	11.8643	0.0009995	0.0116258	26.8221	2.1595e-05	0.000265138
hsa05145	Toxoplasmosis	9.76139	5.78563	0.0029985	0.0189334	3.25118	12.4098	0.00049975	0.00736299	26.8221	2.1595e-05	0.000265138
hsa05416	Viral myocarditis	7.20599	4.45412	0.0049975	0.0242979	2.65843	19.4425	0.00049975	0.00736299	25.8004	3.47158e-05	0.0004038
hsa05016	Huntington disease	9.23903	4.82615	0.00149925	0.0122716	2.42421	4.68751	0.001999	0.0200809	25.4358	4.11126e-05	0.000432661
hsa05152	Tuberculosis	10.4214	6.24956	0.00149925	0.0122716	5.23254	9.80049	0.001999	0.0200809	25.4358	4.11126e-05	0.000432661
hsa05012	Parkinson disease	9.69159	4.50708	0.0029985	0.0189334	4.1289	6.26875	0.00149925	0.0165667	24.6249	5.98461e-05	0.000601181
hsa04144	Endocytosis	7.07182	5.47029	0.0009995	0.0105186	2.03758	3.91375	0.0069965	0.0490866	23.7412	9.00042e-05	0.000815287
hsa04621	NOD-like receptor signaling pathway	10.5276	4.76941	0.001999	0.0157778	2.8104	4.45085	0.00349825	0.0297351	23.7412	9.00042e-05	0.000815287
hsa04010	MAPK signaling pathway	10.7291	7.69836	0.00049975	0.00649675	1.93417	3.10792	0.0144928	0.0645998	23.671	9.29645e-05	0.000815287
hsa05022	Pathways of neurodegeneration - multiple diseases	16.8052	5.37262	0.0009995	0.0105186	3.78052	3.87513	0.00749625	0.0490866	23.6032	9.59161e-05	0.000815287
hsa03320	PPAR signaling pathway	3.4645	6.52573	0.00049975	0.00649675	0.615568	2.26082	0.0209895	0.0765988	22.9303	0.000130753	0.00107024
hsa05202	Transcriptional misregulation in cancer	6.66874	8.22634	0.00049975	0.00649675	1.01144	2.31009	0.0264868	0.0824447	22.465	0.000161919	0.00127662
hsa05014	Amyotrophic lateral sclerosis	10.5823	3.64203	0.00549725	0.0242979	3.35305	4.61737	0.00249875	0.0230093	22.3909	0.00016752	0.00127662
hsa04080	Neuroactive ligand-receptor interaction	2.41153	4.65759	0.0029985	0.0189334	0.632876	3.58938	0.00649675	0.0478594	21.6922	0.000230768	0.00169999
hsa04015	Rap1 signaling pathway	6.39203	4.61337	0.00249875	0.0184075	2.20574	2.70181	0.0134933	0.0621252	20.5951	0.000380911	0.00263066
hsa05415	Diabetic cardiomyopathy	4.65231	2.78476	0.0134933	0.0338865	2.28897	5.27257	0.00249875	0.0230093	20.5951	0.000380911	0.00263066
hsa05203	Viral carcinogenesis	5.60001	4.2468	0.0029985	0.0189334	1.31173	2.82998	0.0149925	0.0645998	20.0197	0.000494948	0.00331405
hsa04060	Cytokine-cytokine receptor interaction	3.76081	4.94696	0.00149925	0.0122716	0.957459	1.78031	0.0309845	0.0892054	19.9541	0.000509923	0.00331405
hsa05200	Pathways in cancer	15.3692	4.60637	0.003998	0.0226553	4.53145	3.24592	0.011994	0.0600243	19.8906	0.00052485	0.00331405
hsa04932	Non-alcoholic fatty liver disease	9.33201	3.31438	0.0104948	0.0330065	1.96961	3.99292	0.00549725	0.043389	19.5208	0.000620791	0.00381097
hsa04064	NF-kappa B signaling pathway	5.4345	4.30475	0.0049975	0.0242979	1.07941	2.54436	0.011994	0.0600243	19.4443	0.000642687	0.00383875
hsa04020	Calcium signaling pathway	5.71021	5.69077	0.00049975	0.00649675	0.987461	1.18431	0.137431	0.240022	19.1721	0.000727063	0.00422844
hsa04151	PI3K-Akt signaling pathway	10.0613	4.33195	0.0029985	0.0189334	3.19216	2.28398	0.0244878	0.080773	19.0384	0.00077239	0.00437688
hsa04723	Retrograde endocannabinoid signaling	2.58165	2.6042	0.0184908	0.0377837	1.32325	3.91346	0.00449775	0.0368149	18.7893	0.000864491	0.00477631
hsa05171	Coronavirus disease - COVID-19	4.95213	2.84291	0.0144928	0.0348141	1.50014	3.47931	0.00649675	0.0478594	18.5411	0.000967033	0.00505331
hsa05010	Alzheimer disease	12.0192	3.43321	0.0069965	0.0262964	3.12848	2.91541	0.0134933	0.0621252	18.5358	0.000969348	0.00505331
hsa04061	Viral protein interaction with cytokine and cytokine receptor	2.03451	3.87432	0.005997	0.025987	0.465105	2.49682	0.015992	0.0654488	18.5043	0.000983224	0.00505331
hsa04979	Cholesterol metabolism	1.59815	3.68127	0.0069965	0.0262964	0.31568	2.55864	0.0154923	0.0645998	18.2595	0.00109798	0.00551486
hsa04714	Thermogenesis	6.14632	2.823	0.0129935	0.0330065	3.04558	2.91301	0.0089955	0.0523159	18.1087	0.00117518	0.00577145
hsa05165	Human papillomavirus infection	12.0174	3.96384	0.00349825	0.020895	2.75658	1.83504	0.037981	0.0987506	17.8523	0.00131886	0.00619527
hsa04210	Apoptosis	6.21175	2.8331	0.0169915	0.0368149	2.02455	3.824	0.007996	0.0490866	17.8077	0.00134558	0.00619527
hsa04613	Neutrophil extracellular trap formation	2.52967	2.52237	0.0169915	0.0368149	1.21694	4.03211	0.007996	0.0490866	17.8077	0.00134558	0.00619527
hsa04662	B cell receptor signaling pathway	3.47153	4.13778	0.00449775	0.024244	0.98608	1.90976	0.0334833	0.0924975	17.6018	0.00147601	0.00665709
hsa05222	Small cell lung cancer	3.2845	2.50728	0.017991	0.0377837	1.05928	3.05377	0.00949525	0.0538064	17.3497	0.00165275	0.00730514
hsa04380	Osteoclast differentiation	6.54606	3.94415	0.0049975	0.0242979	1.20846	1.77479	0.0354823	0.0944769	17.2751	0.00170895	0.00740547
hsa05412	Arrhythmogenic right ventricular cardiomyopathy	0.875796	2.362	0.021989	0.0404964	0.662899	3.07612	0.00849575	0.0507449	17.1708	0.00179068	0.00750507
hsa05414	Dilated cardiomyopathy	1.73028	3.23435	0.00749625	0.0262964	0.579651	1.83236	0.0254873	0.0816331	17.1259	0.00182708	0.00750507
hsa05410	Hypertrophic cardiomyopathy	1.28273	2.9853	0.0124938	0.0330065	0.566886	2.8027	0.0154923	0.0645998	17.0999	0.00184845	0.00750507
hsa04625	C-type lectin receptor signaling pathway	4.83925	3.20659	0.009995	0.0324838	1.59558	2.37847	0.01999	0.0765988	17.0364	0.00190174	0.00750507
hsa05110	Vibrio cholerae infection	1.16055	2.3227	0.01999	0.0384156	0.702938	2.81092	0.009995	0.0552224	17.0364	0.00190174	0.00750507
hsa05207	Chemical carcinogenesis - receptor activation	14.1965	4.61475	0.00749625	0.0262964	1.55114	1.96672	0.0289855	0.0865648	16.8686	0.00204991	0.00789108
hsa05020	Prion disease	7.06234	2.32667	0.0274863	0.0463699	2.98532	3.24872	0.007996	0.0490866	16.8458	0.00207096	0.00789108
hsa04721	Synaptic vesicle cycle	1.62435	2.95002	0.0109945	0.0330065	0.380845	2.30563	0.0209895	0.0765988	16.7482	0.00216325	0.00810303
hsa04215	Apoptosis - multiple species	2.58473	2.02109	0.0369815	0.0579639	0.56756	3.05905	0.00749625	0.0490866	16.3814	0.00254787	0.00938465
hsa05130	Pathogenic Escherichia coli infection	7.31185	2.98332	0.0124938	0.0330065	2.18394	2.45282	0.0229885	0.0781609	16.3106	0.00262951	0.0095266
hsa04810	Regulation of actin cytoskeleton	5.00175	2.39218	0.0234883	0.0422025	2.60055	2.99012	0.0124938	0.0600243	16.2676	0.00268037	0.00955421
hsa04915	Estrogen signaling pathway	2.92714	2.94537	0.013993	0.0343606	1.34051	2.40579	0.0229885	0.0781609	16.0839	0.0029086	0.010087
hsa05163	Human cytomegalovirus infection	11.0877	3.04824	0.0129935	0.0330065	2.88056	2.12899	0.0249875	0.0812094	16.0654	0.00293269	0.010087
hsa05206	MicroRNAs in cancer	2.82648	4.6436	0.00149925	0.0122716	0.607989	1.04429	0.21939	0.336703	16.0394	0.00296677	0.010087
hsa04978	Mineral absorption	1.96546	3.87583	0.00649675	0.0262964	0.225072	1.61211	0.0524738	0.119554	15.9678	0.00306269	0.0102554
hsa05418	Fluid shear stress and atherosclerosis	4.48107	2.34895	0.0204898	0.0390365	1.54807	2.52343	0.0214893	0.0765988	15.4561	0.00384304	0.0126763
hsa05321	Inflammatory bowel disease	3.84183	1.10677	0.141429	0.17759	2.90946	5.82793	0.00349825	0.0297351	15.2229	0.00426056	0.0138468
hsa04216	Ferroptosis	1.74199	3.24928	0.0114943	0.0330065	0.430644	1.73581	0.0494753	0.116258	14.9444	0.00481798	0.0154315
hsa04218	Cellular senescence	7.59888	4.39646	0.00249875	0.0184075	1.96556	0.891601	0.250375	0.381261	14.7535	0.0052407	0.0163126
hsa04260	Cardiac muscle contraction	1.61756	2.61231	0.0174913	0.0371689	0.416787	1.88619	0.0354823	0.0944769	14.7696	0.00520384	0.0163126
hsa05220	Chronic myeloid leukemia	3.78179	3.04086	0.0129935	0.0330065	0.97373	1.53311	0.055972	0.123698	14.4524	0.0059827	0.0183636
hsa04928	Parathyroid hormone synthesis, secretion and action	11.7554	4.05758	0.0069965	0.0262964	0.808735	1.22608	0.108946	0.202327	14.3585	0.00623453	0.0188744
hsa05167	Kaposi sarcoma-associated herpesvirus infection	10.8197	2.90721	0.0149925	0.0348773	2.1756	1.59363	0.0554723	0.123698	14.1842	0.00672992	0.0200988
hsa04146	Peroxisome	2.09997	2.79408	0.013993	0.0343606	0.640796	1.52422	0.0664668	0.138577	13.9605	0.00742219	0.0218707
hsa04630	JAK-STAT signaling pathway	2.35918	2.8394	0.0164918	0.0364468	1.19064	1.43554	0.0584708	0.127941	13.8882	0.0076604	0.0222756
hsa05219	Bladder cancer	1.93563	3.64124	0.0069965	0.0262964	0.552383	1.17972	0.144428	0.247431	13.7946	0.00798016	0.0229041
hsa05160	Hepatitis C	7.33133	3.0766	0.0124938	0.0330065	1.35655	1.47606	0.0854573	0.162811	13.6845	0.00837305	0.0236001
hsa05215	Prostate cancer	4.33408	2.7347	0.021989	0.0404964	1.74534	1.77721	0.0489755	0.116258	13.6673	0.00843623	0.0236001
hsa04668	TNF signaling pathway	4.15653	1.99533	0.0409795	0.0628922	0.665347	2.00621	0.0274863	0.0843675	13.5775	0.00877304	0.0237333
hsa04973	Carbohydrate digestion and absorption	0.555783	1.79766	0.0549725	0.0778777	0.307186	2.15106	0.0214893	0.0765988	13.4822	0.00914473	0.0237333
hsa04976	Bile secretion	1.4764	2.73994	0.015992	0.0360636	0.357202	1.36296	0.0729635	0.147935	13.5069	0.00904699	0.0237333
hsa05132	Salmonella infection	9.27827	2.06262	0.035982	0.0568002	3.28419	2.207	0.0314843	0.0892054	13.566	0.00881711	0.0237333
hsa05210	Colorectal cancer	2.16486	2.64059	0.015992	0.0360636	0.882724	1.33998	0.071964	0.14726	13.5345	0.00893894	0.0237333
hsa05221	Acute myeloid leukemia	3.1817	4.20561	0.00549725	0.0242979	0.572573	1.06868	0.215892	0.333651	13.473	0.00918176	0.0237333
hsa05223	Non-small cell lung cancer	2.22637	2.33298	0.025987	0.0455804	1.10156	1.50801	0.045977	0.112899	13.4595	0.00923557	0.0237333
hsa04660	T cell receptor signaling pathway	3.26691	1.59744	0.0669665	0.0924975	1.96985	2.29462	0.0194903	0.0765988	13.2828	0.00997352	0.025335
hsa04062	Chemokine signaling pathway	5.98161	2.63159	0.0174913	0.0371689	1.68371	1.33801	0.0789605	0.155405	13.1697	0.0104756	0.026308
hsa05144	Malaria	1.77797	4.48327	0.003998	0.0226553	0.114157	0.723	0.352824	0.499833	13.1275	0.0106693	0.0264935
hsa04650	Natural killer cell mediated cytotoxicity	5.00403	1.62606	0.0674663	0.092609	2.26854	2.24669	0.0214893	0.0765988	13.0727	0.0109262	0.0268298
hsa04014	Ras signaling pathway	5.57871	2.37336	0.0194903	0.0377837	1.7255	1.43759	0.0764618	0.152235	13.0176	0.0111901	0.0268805
hsa04920	Adipocytokine signaling pathway	5.72831	4.03058	0.00449775	0.024244	0.698733	0.746686	0.329835	0.476428	13.0267	0.0111462	0.0268805
hsa05131	Shigellosis	6.4597	1.72254	0.0654673	0.0909954	2.5828	2.41337	0.0234883	0.0786501	12.9549	0.0114982	0.027033
hsa05213	Endometrial cancer	2.2085	2.65803	0.0189905	0.0377837	1.04094	1.3267	0.0809595	0.156948	12.9552	0.0114966	0.027033
hsa04910	Insulin signaling pathway	5.11606	2.37216	0.025987	0.0455804	1.59926	1.69666	0.061969	0.134266	12.8626	0.0119673	0.0278396
hsa05017	Spinocerebellar ataxia	3.54753	2.26701	0.0274863	0.0463699	0.999807	1.61516	0.0649675	0.138056	12.6559	0.0130856	0.0301241
hsa04918	Thyroid hormone synthesis	2.62119	2.7819	0.0149925	0.0348773	0.436505	1.26017	0.124438	0.226321	12.5683	0.0135896	0.0306459
hsa04971	Gastric acid secretion	1.3459	2.51852	0.0194903	0.0377837	0.418763	1.44886	0.0954523	0.180299	12.5739	0.0135566	0.0306459
hsa01524	Platinum drug resistance	6.01324	3.49271	0.009995	0.0324838	0.864044	0.973884	0.195902	0.31147	12.4716	0.014168	0.0316276
hsa04350	TGF-beta signaling pathway	4.49387	3.7677	0.00649675	0.0262964	0.248978	-0.670525	0.32034	0.465757	12.3497	0.014932	0.0329998
hsa04340	Hedgehog signaling pathway	7.68295	4.33949	0.00349825	0.020895	0.393819	-0.419641	0.608196	0.734488	12.3055	0.0152183	0.0332996
hsa04141	Protein processing in endoplasmic reticulum	4.26048	1.93879	0.051974	0.0750736	1.24448	1.76184	0.0429785	0.107935	12.2081	0.0158688	0.0341014
hsa04330	Notch signaling pathway	1.40698	1.92661	0.047976	0.0702165	0.780525	1.40323	0.0469765	0.114086	12.1903	0.0159907	0.0341014
hsa04512	ECM-receptor interaction	1.68133	3.86379	0.00549725	0.0242979	0.230613	0.643351	0.416292	0.56442	12.1598	0.016202	0.0341014
hsa04914	Progesterone-mediated oocyte maturation	1.32613	1.35546	0.151424	0.186954	1.5904	2.4539	0.0149925	0.0645998	12.1757	0.0160911	0.0341014
hsa04115	p53 signaling pathway	3.95899	4.03433	0.00749625	0.0262964	0.539131	0.746633	0.311844	0.456408	12.1172	0.0165006	0.0344023
hsa04540	Gap junction	2.3656	3.00684	0.0129935	0.0330065	0.739594	1.11859	0.1994	0.314768	11.9115	0.0180217	0.0369477
hsa05170	Human immunodeficiency virus 1 infection	8.92974	2.61562	0.0184908	0.0377837	2.01886	1.08347	0.14043	0.242461	11.9071	0.0180559	0.0369477
hsa04921	Oxytocin signaling pathway	4.30919	3.67992	0.00649675	0.0262964	0.860554	0.653277	0.404798	0.552224	11.8816	0.0182535	0.0370093
hsa04510	Focal adhesion	5.28125	3.01728	0.0124938	0.0330065	1.7064	0.992804	0.215892	0.333651	11.831	0.0186532	0.037476
hsa05161	Hepatitis B	12.6622	1.97832	0.0409795	0.0628922	3.3178	1.30895	0.0754623	0.151611	11.5576	0.0209628	0.0417368
hsa04670	Leukocyte transendothelial migration	2.90713	1.40389	0.105447	0.137081	0.984142	1.91046	0.029985	0.0883558	11.5132	0.0213633	0.0421543
hsa04130	SNARE interactions in vesicular transport	1.33467	1.43262	0.112944	0.145119	0.613345	1.76846	0.0289855	0.0865648	11.4437	0.0220054	0.0426596
hsa04727	GABAergic synapse	1.89245	3.27786	0.00749625	0.0262964	0.287074	0.632956	0.436282	0.580662	11.4456	0.0219868	0.0426596
hsa03250	Viral life cycle - HIV-1	0.893487	1.01969	0.267366	0.303015	0.579573	2.83012	0.0124938	0.0600243	11.4033	0.0223863	0.0430206
hsa04072	Phospholipase D signaling pathway	3.44989	2.20613	0.0324838	0.0524008	1.18973	1.24662	0.106947	0.200298	11.3249	0.0231455	0.0440961
hsa03015	mRNA surveillance pathway	0.610177	-0.893077	0.33933	0.378747	0.939551	2.85478	0.0109945	0.057852	11.1823	0.02459	0.0456672
hsa04610	Complement and coagulation cascades	1.0087	2.58867	0.0209895	0.0396468	0.308755	0.947073	0.175912	0.285857	11.203	0.0243748	0.0456672
hsa05417	Lipid and atherosclerosis	6.95244	1.55598	0.0909545	0.120365	2.49052	1.83843	0.0409795	0.105308	11.1842	0.0245705	0.0456672
hsa04926	Relaxin signaling pathway	5.27812	1.75175	0.0594703	0.0831831	1.60289	1.49409	0.067966	0.140378	11.0221	0.0263173	0.0484522
hsa05162	Measles	4.97027	2.42698	0.0194903	0.0377837	0.942095	1.03456	0.211394	0.331334	10.9837	0.0267473	0.0484522
hsa05212	Pancreatic cancer	4.687	3.46618	0.00949525	0.0322839	0.630397	0.68323	0.431284	0.580662	10.9959	0.0266101	0.0484522
hsa05211	Renal cell carcinoma	1.26159	1.55795	0.0849575	0.113792	0.618985	1.63673	0.049975	0.116258	10.9237	0.0274354	0.0492944
hsa04740	Olfactory transduction	6.05099	4.72134	0.00549725	0.0242979	0.180442	0.197435	0.793603	0.885223	10.8694	0.0280722	0.0496316
hsa05032	Morphine addiction	2.94534	4.07518	0.00549725	0.0242979	0.392851	0.176547	0.791604	0.885223	10.8744	0.0280124	0.0496316
hsa05216	Thyroid cancer	1.56324	3.89456	0.00549725	0.0242979	0.232249	-0.214495	0.818591	0.895587	10.8074	0.0288165	0.0505433
hsa04658	Th1 and Th2 cell differentiation	12.2721	1.33983	0.102449	0.133971	14.0401	1.67542	0.0444778	0.110445	10.7823	0.0291225	0.0506605
hsa04911	Insulin secretion	1.99262	2.16469	0.0294853	0.0493655	0.332837	0.942279	0.155922	0.263044	10.7645	0.0293418	0.0506605
hsa04622	RIG-I-like receptor signaling pathway	3.52926	2.22667	0.0274863	0.0463699	0.644549	1.06788	0.169915	0.28234	10.7331	0.0297338	0.0509392
hsa05143	African trypanosomiasis	1.37247	3.89647	0.00749625	0.0262964	0.0761164	0.418015	0.634683	0.754112	10.696	0.0302021	0.0513435
hsa04022	cGMP-PKG signaling pathway	4.43539	2.86655	0.0124938	0.0330065	0.781822	0.737384	0.3993	0.548108	10.6011	0.031432	0.0526248
hsa04114	Oocyte meiosis	2.7897	1.36401	0.116442	0.148749	1.50709	1.54643	0.0424788	0.107906	10.6182	0.0312068	0.0526248
hsa04623	Cytosolic DNA-sensing pathway	1.63155	1.1769	0.166917	0.203804	0.438856	1.75127	0.0314843	0.0892054	10.4971	0.0328375	0.0545646
hsa05225	Hepatocellular carcinoma	4.36487	1.85178	0.03998	0.0622224	1.61158	1.16836	0.136932	0.240022	10.4153	0.0339839	0.0560481
hsa04012	ErbB signaling pathway	1.45696	1.43017	0.106447	0.137572	0.824572	1.42688	0.0524738	0.119554	10.3751	0.0345616	0.0565786
hsa04970	Salivary secretion	1.6405	3.12267	0.0114943	0.0330065	0.266325	0.488832	0.491254	0.64241	10.3534	0.0348774	0.0566757
hsa04931	Insulin resistance	7.75429	3.13222	0.0129935	0.0330065	0.951346	0.584864	0.452774	0.595613	10.2713	0.0360968	0.0582292
hsa04929	GnRH secretion	1.60067	3.75166	0.0089955	0.0310626	0.138113	0.371059	0.661169	0.777182	10.2496	0.0364274	0.0583367
hsa04360	Axon guidance	4.98902	2.55902	0.0189905	0.0377837	1.63482	0.699872	0.344828	0.491657	10.0571	0.0394775	0.0623181
hsa04927	Cortisol synthesis and secretion	2.31376	2.72394	0.0164918	0.0364468	0.269327	0.602392	0.395802	0.546702	10.0635	0.039372	0.0623181
hsa04923	Regulation of lipolysis in adipocytes	2.17283	2.99028	0.0129935	0.0330065	0.307915	0.506008	0.523738	0.660159	9.98014	0.0407636	0.0638918
hsa04137	Mitophagy - animal	2.8465	1.74315	0.0549725	0.0778777	0.624723	1.08766	0.127936	0.229869	9.91429	0.0418964	0.065205
hsa04068	FoxO signaling pathway	4.04048	1.99291	0.041979	0.0635436	1.38119	0.987939	0.190405	0.304924	9.65838	0.0465927	0.0715069
hsa04620	Toll-like receptor signaling pathway	3.16349	1.81047	0.0454773	0.0670032	0.786533	1.12451	0.175412	0.285857	9.66232	0.0465167	0.0715069
hsa04217	Necroptosis	3.18239	0.615632	0.469265	0.50207	1.90623	2.6029	0.0174913	0.070283	9.60528	0.0476283	0.0715377
hsa04925	Aldosterone synthesis and secretion	2.77032	2.65764	0.015992	0.0360636	0.416078	0.542136	0.515242	0.655052	9.59757	0.0477806	0.0715377
hsa04933	AGE-RAGE signaling pathway in diabetic complications	1.61518	1.21365	0.162419	0.199414	0.823154	1.54825	0.049975	0.116258	9.62762	0.04719	0.0715377
hsa04972	Pancreatic secretion	1.51382	2.56579	0.0189905	0.0377837	0.283843	0.65984	0.435282	0.580662	9.59115	0.0479076	0.0715377
hsa04725	Cholinergic synapse	4.67319	3.09611	0.0104948	0.0330065	0.558988	0.17014	0.834583	0.908585	9.47541	0.050255	0.0740424
hsa05214	Glioma	3.36493	3.2499	0.011994	0.0330065	0.748282	0.281557	0.728136	0.842503	9.48123	0.0501343	0.0740424
hsa04213	Longevity regulating pathway - multiple species	4.10219	3.11533	0.009995	0.0324838	0.490603	-0.127429	0.885057	0.949503	9.45555	0.0506687	0.0741576
hsa04024	cAMP signaling pathway	4.08167	2.3239	0.0274863	0.0463699	1.01785	0.790841	0.334333	0.479789	9.37937	0.0522857	0.0760207
hsa04110	Cell cycle	8.4178	2.68873	0.0184908	0.0377837	2.0983	0.515542	0.515742	0.655052	9.30527	0.0539061	0.0761814
hsa04912	GnRH signaling pathway	1.59593	1.47878	0.118441	0.150433	0.745072	1.41307	0.0794603	0.155405	9.33168	0.0533231	0.0761814
hsa05100	Bacterial invasion of epithelial cells	1.0769	-0.168569	0.871564	0.883558	1.14417	2.63217	0.0109945	0.057852	9.29565	0.0541198	0.0761814
hsa05218	Melanoma	3.33193	2.91887	0.0149925	0.0348773	0.840387	0.394741	0.630685	0.753412	9.32231	0.0535293	0.0761814
hsa05226	Gastric cancer	3.19069	1.81547	0.0489755	0.0712078	0.920476	0.99865	0.189905	0.304924	9.35533	0.0528063	0.0761814
hsa04713	Circadian entrainment	2.23659	3.20699	0.011994	0.0330065	0.334555	-0.135876	0.869065	0.936895	9.12737	0.0579935	0.0811175
hsa04530	Tight junction	3.6237	0.693577	0.470265	0.50207	1.73286	2.19841	0.0229885	0.0781609	9.05444	0.059753	0.083053
hsa01521	EGFR tyrosine kinase inhibitor resistance	4.25216	3.38947	0.0109945	0.0330065	0.956381	-0.00188288	0.997001	0.997001	9.02673	0.0604349	0.0834757
hsa04961	Endocrine and other factor-regulated calcium reabsorption	1.33127	2.00862	0.0414793	0.0632201	0.342157	0.836269	0.267366	0.399243	9.00339	0.0610147	0.0837531
hsa04934	Cushing syndrome	5.69867	2.21837	0.0309845	0.0514855	1.08403	0.628122	0.372814	0.521467	8.92189	0.0630818	0.086056
hsa05134	Legionellosis	1.58471	1.8984	0.0444778	0.0659704	0.42268	0.774045	0.289355	0.427789	8.70573	0.0688907	0.093404
hsa04913	Ovarian steroidogenesis	1.29275	3.08808	0.0144928	0.0348141	0.186934	0.043905	0.949525	0.987839	8.5718	0.0727405	0.0980223
hsa04919	Thyroid hormone signaling pathway	2.30379	0.684303	0.441779	0.485737	1.425	1.69425	0.0324838	0.0908723	8.48792	0.0752542	0.100795
hsa05120	Epithelial cell signaling in Helicobacter pylori infection	1.52561	0.702062	0.431284	0.478778	0.544495	1.89721	0.035982	0.094667	8.33145	0.0801642	0.106725
hsa04664	Fc epsilon RI signaling pathway	1.79967	0.900519	0.290855	0.326289	0.918653	1.60778	0.055972	0.123698	8.23567	0.0833169	0.110258
hsa03018	RNA degradation	1.32641	0.452622	0.63918	0.672661	0.793516	2.27207	0.025987	0.0820447	8.19545	0.0846752	0.111388
hsa04936	Alcoholic liver disease	5.02893	2.35194	0.0314843	0.0515409	0.785019	0.518192	0.543728	0.670032	8.13515	0.0867512	0.113444
hsa04728	Dopaminergic synapse	3.62647	2.123	0.033983	0.0544221	0.520856	-0.536405	0.510245	0.655052	8.10952	0.0876478	0.113942
hsa04724	Glutamatergic synapse	2.1101	2.16106	0.031984	0.051974	0.277543	-0.478105	0.553223	0.675483	8.06903	0.0890822	0.11513
hsa04666	Fc gamma R-mediated phagocytosis	1.74656	0.563065	0.530735	0.563906	0.925197	1.8508	0.0354823	0.0944769	7.94443	0.0936351	0.12031
hsa04371	Apelin signaling pathway	3.64663	2.42333	0.0264868	0.0460911	0.76919	0.294301	0.734633	0.845593	7.87899	0.0961129	0.120947
hsa04657	IL-17 signaling pathway	2.11483	1.22387	0.145927	0.181179	0.61291	1.09128	0.131934	0.23514	7.9002	0.095303	0.120947
hsa04742	Taste transduction	0.705484	2.02996	0.035982	0.0568002	0.139147	-0.455472	0.535732	0.668873	7.89771	0.0953977	0.120947
hsa04962	Vasopressin-regulated water reabsorption	1.60834	2.21161	0.0314843	0.0515409	0.204057	0.384312	0.61969	0.744302	7.87361	0.0963194	0.120947
hsa04150	mTOR signaling pathway	5.35193	0.969521	0.246877	0.285653	2.26241	1.24117	0.081959	0.157504	7.80081	0.0991536	0.123802
hsa04710	Circadian rhythm	2.11292	2.78045	0.0214893	0.0402468	0.352965	0.0355241	0.961019	0.987839	7.75993	0.100779	0.125124
hsa04211	Longevity regulating pathway	4.25578	2.50694	0.0234883	0.0422025	0.667878	-0.111966	0.902549	0.962825	7.70757	0.102897	0.12704
hsa04066	HIF-1 signaling pathway	3.5144	2.40367	0.0234883	0.0422025	0.776561	-0.0718396	0.932534	0.97673	7.64221	0.1056	0.129653
hsa05133	Pertussis	1.24652	1.34627	0.125937	0.15904	0.453833	1.03895	0.175412	0.285857	7.62518	0.106314	0.129809
hsa01522	Endocrine resistance	4.83605	2.42698	0.0249875	0.0445342	1.22875	0.0882442	0.909545	0.962825	7.56838	0.108732	0.132031
hsa05205	Proteoglycans in cancer	4.45657	1.73123	0.0584708	0.082306	1.60482	0.66437	0.438781	0.580662	7.32597	0.119633	0.144475
hsa04922	Glucagon signaling pathway	2.58735	1.57602	0.073963	0.100281	0.781475	0.714439	0.361819	0.509312	7.2416	0.123658	0.148524
hsa04611	Platelet activation	2.9702	0.677985	0.461769	0.50025	1.65353	1.47015	0.063968	0.137252	7.04412	0.133575	0.159568
hsa04071	Sphingolipid signaling pathway	3.83894	1.14412	0.203898	0.243576	1.07673	1.18752	0.151424	0.257421	6.95561	0.138253	0.164268
hsa05224	Breast cancer	4.35473	1.91563	0.0424788	0.0638626	1.13648	0.174405	0.806097	0.890737	6.7486	0.149785	0.177018
hsa04392	Hippo signaling pathway - multiple species	1.05029	1.39986	0.073963	0.100281	0.1445	-0.581142	0.496252	0.645127	6.60972	0.158007	0.185742
hsa05030	Cocaine addiction	1.36411	1.16933	0.143928	0.179707	0.227479	0.819003	0.263868	0.3967	6.5415	0.162195	0.189656
hsa04930	Type II diabetes mellitus	1.39552	1.92607	0.0444778	0.0659704	0.157217	-0.0346543	0.975012	0.997001	6.27614	0.179453	0.208732
hsa05142	Chagas disease	3.73691	1.51041	0.0809595	0.109098	0.650236	0.496663	0.545727	0.670032	6.23888	0.182004	0.210591
hsa05217	Basal cell carcinoma	2.79581	1.26701	0.0874563	0.116433	0.191366	-0.502156	0.525737	0.660159	6.15914	0.187575	0.215906
hsa03440	Homologous recombination	0.55364	0.685431	0.457771	0.498362	0.293729	1.20017	0.114443	0.210765	5.89813	0.206886	0.236901
hsa05235	PD-L1 expression and PD-1 checkpoint pathway in cancer	3.47482	1.80318	0.053973	0.0774548	0.966345	0.0131339	0.992004	0.997001	5.8546	0.210273	0.239538
hsa05231	Choline metabolism in cancer	1.15615	0.0582115	0.949525	0.949525	0.902433	1.5268	0.0664668	0.138577	5.52569	0.23748	0.269144
hsa04917	Prolactin signaling pathway	1.51519	0.677628	0.449275	0.491534	0.866619	0.997296	0.162419	0.271928	5.23539	0.263986	0.297658
hsa04310	Wnt signaling pathway	1.90033	1.54012	0.0954523	0.125565	0.524718	-0.0376789	0.961019	0.987839	4.77778	0.310868	0.34874
hsa04935	Growth hormone synthesis, secretion and action	5.07264	0.862948	0.253873	0.289206	1.21045	0.660355	0.389805	0.541805	4.62606	0.327861	0.365946
hsa05135	Yersinia infection	3.17649	0.2291	0.808096	0.822992	1.76379	1.22348	0.124938	0.226321	4.58603	0.332468	0.369223
hsa05230	Central carbon metabolism in cancer	0.833048	-0.219259	0.792604	0.810951	0.723591	0.989749	0.137931	0.240022	4.42687	0.351307	0.388195
hsa04370	VEGF signaling pathway	1.46538	1.01943	0.226887	0.268139	0.525767	0.512074	0.513243	0.655052	4.30062	0.366847	0.40335
hsa05146	Amoebiasis	1.6762	1.13644	0.170415	0.205801	0.331032	0.185483	0.797101	0.885223	3.99259	0.40701	0.445293
hsa04916	Melanogenesis	3.32712	1.12072	0.169915	0.205801	0.525629	-0.12979	0.866067	0.936895	3.8325	0.429149	0.467202
hsa04261	Adrenergic signaling in cardiomyocytes	2.70129	1.02303	0.248376	0.285891	0.447662	-0.316812	0.668166	0.777182	3.59206	0.464019	0.502687
hsa04152	AMPK signaling pathway	3.3788	1.09517	0.212394	0.25236	0.943974	0.206541	0.788606	0.885223	3.5736	0.466775	0.503207
hsa04140	Autophagy - animal	4.88145	1.23272	0.172414	0.207084	1.38973	-0.0101068	0.988006	0.997001	3.53985	0.471845	0.506203
hsa05031	Amphetamine addiction	1.29644	1.07902	0.228886	0.269062	0.237371	0.198829	0.793603	0.885223	3.41141	0.491476	0.524716
hsa05034	Alcoholism	2.14128	0.967827	0.27936	0.314993	0.644315	0.332042	0.657671	0.777182	3.38861	0.495017	0.525955
hsa04722	Neurotrophin signaling pathway	2.93746	1.01104	0.245377	0.285413	0.811742	0.189739	0.766617	0.877836	3.34145	0.502391	0.531237
hsa04390	Hippo signaling pathway	2.34968	0.256529	0.778111	0.803563	1.33997	0.892618	0.251874	0.381261	3.25942	0.515387	0.542383
hsa04270	Vascular smooth muscle contraction	1.89461	1.05191	0.231384	0.27056	0.521872	0.0895418	0.917541	0.965603	3.09947	0.54132	0.566975
hsa01523	Antifolate resistance	0.901848	0.905891	0.253873	0.289206	0.103261	-0.0855553	0.910545	0.962825	2.92927	0.569731	0.593918
hsa04960	Aldosterone-regulated sodium reabsorption	0.382875	0.108808	0.909045	0.913178	0.331479	0.783109	0.290355	0.427789	2.66402	0.615525	0.638643
hsa04122	Sulfur relay system	0.0379269	-0.694141	0.433283	0.478778	0.0404613	-0.419363	0.667166	0.777182	2.48216	0.647833	0.669024
hsa04720	Long-term potentiation	1.34206	0.492829	0.593703	0.627791	0.374658	-0.395751	0.608196	0.734488	2.03727	0.728904	0.749246
hsa04924	Renin secretion	0.565101	0.611114	0.469765	0.50207	0.213027	0.20499	0.793103	0.885223	1.97465	0.740422	0.757561
hsa04744	Phototransduction	0.128946	-0.257489	0.771114	0.800076	0.127329	0.433388	0.538731	0.668873	1.75692	0.780355	0.794739
hsa04136	Autophagy - other	0.692331	0.249151	0.786107	0.808045	0.18235	-0.187743	0.812594	0.893449	0.896373	0.925081	0.937811
hsa04726	Serotonergic synapse	0.883941	0.352439	0.697151	0.730192	0.370803	-0.0549557	0.953523	0.987839	0.816688	0.936197	0.944747
hsa04730	Long-term depression	0.800187	0.288699	0.770115	0.800076	0.394883	0.0156098	0.981009	0.997001	0.560777	0.967321	0.971718
hsa03460	Fanconi anemia pathway	0.501517	-0.120529	0.89955	0.907765	0.20379	-0.00786419	0.996502	0.997001	0.21873	0.994438	0.994438
